# Supplementary material for: Network pharmacology and molecular docking reveal the mechanisms of curcumin activity against esophageal squamous cell carcinoma
Source: Front Pharmacol. 2024 Apr 3;15:1282361. doi: 10.3389/fphar.2024.1282361 (PMC11021710; doi:10.3389/fphar.2024.1282361)
Supplement: Supplementary file 1 [file Table1.XLSX]

## Sheet: 0228622e-0c35-11ee-8935-0242ac1
Genes	p.value	HR	Low 95%CI	High 95%CI
AURKB	0.563242	0.794046	0.363285	1.73558
MMP13	0.55268	1.29487	0.551787	3.03863
ADAM17	0.564281	0.796391	0.367262	1.72694
AURKA	0.0783178	0.460879	0.194565	1.09171
CDK2	0.150867	0.544972	0.238054	1.24759
HPRT1	0.637732	0.825518	0.371628	1.83377
MMP12	0.226912	1.62789	0.738527	3.58824
TOP2A	0.156402	0.561952	0.253254	1.24693
PLK1	0.332957	0.668064	0.295245	1.51166
MAPK12	0.68143	1.17833	0.538277	2.57947
CHEK1	0.0053949	0.278922	0.11347	0.685622
CCNA2	0.326746	0.667876	0.298085	1.49641
NOX4	0.738996	0.866758	0.373748	2.0101
MMP14	0.766313	0.881155	0.382547	2.02964
MMP3	0.152716	0.553648	0.246212	1.24497
PTPN1	0.0839575	0.467346	0.197228	1.10741
PTGES	0.941089	1.03105	0.458242	2.31987
FHIT	0.543114	1.28078	0.57687	2.84363
SPHK1	0.941927	1.02932	0.473032	2.2398
GSTP1	0.0570273	2.27643	0.975721	5.31108
UMPS	0.247767	0.629548	0.287228	1.37985
THRB	0.338253	1.46437	0.670832	3.1966
IKBKG	0.377439	1.4216	0.650908	3.10481
DCK	0.670614	0.845414	0.389923	1.83299
CASP1	0.421772	0.727797	0.335237	1.58004
SERPINE1	0.705573	0.85628	0.382864	1.91508
RPS6KB1	0.359058	0.695445	0.320023	1.51128
EGFR	0.0532895	0.433965	0.18611	1.0119
TOP1	0.595199	1.23319	0.569161	2.67191
DHFR	0.889951	0.946921	0.437316	2.05037
ABCC1	0.613131	0.818925	0.37752	1.77643
PPARG	0.265563	0.627105	0.275785	1.42597
MMP8	0.333094	0.674688	0.304118	1.4968
GSK3B	0.571614	0.797712	0.364554	1.74554
CDA	0.440742	0.737547	0.34015	1.59922
CD1A	0.179019	1.72238	0.779336	3.80657
CTSK	0.974516	1.0141	0.429477	2.39455
KAT2B	0.478076	1.33356	0.602037	2.95393
CA12	0.312309	1.50423	0.68133	3.32103
CA2	0.752974	1.13381	0.518651	2.47861
SOD2	0.848088	0.925724	0.420276	2.03905
IKBKB	0.0857129	0.497587	0.224459	1.10306
PIM1	0.4173	1.38949	0.627568	3.07646
STAT3	0.507977	0.769734	0.354673	1.67053
PDK1	0.393057	0.711287	0.325474	1.55444
CDK6	0.00338977	0.262231	0.107108	0.642015
PNP	0.23921	1.62271	0.724656	3.63373

## Sheet: Sheet1
Genes	HR	Low 95%CI	High 95%CI	p.value
AURKB	0.794046	0.363285	1.73558	0.563242
MMP13	1.29487	0.551787	3.03863	0.55268
ADAM17	0.796391	0.367262	1.72694	0.564281
AURKA	0.460879	0.194565	1.09171	0.0783178
CDK2	0.544972	0.238054	1.24759	0.150867
HPRT1	0.825518	0.371628	1.83377	0.637732
MMP12	1.62789	0.738527	3.58824	0.226912
TOP2A	0.561952	0.253254	1.24693	0.156402
PLK1	0.668064	0.295245	1.51166	0.332957
MAPK12	1.17833	0.538277	2.57947	0.68143
CHEK1	0.278922	0.11347	0.685622	0.0053949
CCNA2	0.667876	0.298085	1.49641	0.326746
NOX4	0.866758	0.373748	2.0101	0.738996
MMP14	0.881155	0.382547	2.02964	0.766313
MMP3	0.553648	0.246212	1.24497	0.152716
PTPN1	0.467346	0.197228	1.10741	0.0839575
PTGES	1.03105	0.458242	2.31987	0.941089
FHIT	1.28078	0.57687	2.84363	0.543114
SPHK1	1.02932	0.473032	2.2398	0.941927
GSTP1	2.27643	0.975721	5.31108	0.0570273
UMPS	0.629548	0.287228	1.37985	0.247767
THRB	1.46437	0.670832	3.1966	0.338253
IKBKG	1.4216	0.650908	3.10481	0.377439
DCK	0.845414	0.389923	1.83299	0.670614
CASP1	0.727797	0.335237	1.58004	0.421772
SERPINE1	0.85628	0.382864	1.91508	0.705573
RPS6KB1	0.695445	0.320023	1.51128	0.359058
EGFR	0.433965	0.18611	1.0119	0.0532895
TOP1	1.23319	0.569161	2.67191	0.595199
DHFR	0.946921	0.437316	2.05037	0.889951
ABCC1	0.818925	0.37752	1.77643	0.613131
PPARG	0.627105	0.275785	1.42597	0.265563
MMP8	0.674688	0.304118	1.4968	0.333094
GSK3B	0.797712	0.364554	1.74554	0.571614
CDA	0.737547	0.34015	1.59922	0.440742
CD1A	1.72238	0.779336	3.80657	0.179019
CTSK	1.0141	0.429477	2.39455	0.974516
KAT2B	1.33356	0.602037	2.95393	0.478076
CA12	1.50423	0.68133	3.32103	0.312309
CA2	1.13381	0.518651	2.47861	0.752974
SOD2	0.925724	0.420276	2.03905	0.848088
IKBKB	0.497587	0.224459	1.10306	0.0857129
PIM1	1.38949	0.627568	3.07646	0.4173
STAT3	0.769734	0.354673	1.67053	0.507977
PDK1	0.711287	0.325474	1.55444	0.393057
CDK6	0.262231	0.107108	0.642015	0.00338977
PNP	1.62271	0.724656	3.63373	0.23921
